# Supplementary material for: Cambrian suspension-feeding lobopodians and the early radiation of panarthropods
Source: BMC Evol Biol. 2017 Jan 31;17:29. doi: 10.1186/s12862-016-0858-y (PMC5282736; doi:10.1186/s12862-016-0858-y)
Supplement: Additional file 11: — Coding of characters and list of taxa used in this study. (XLS 38 kb) [file 12862_2016_858_MOESM11_ESM.xls]

## Sheet: Sheet1
	1	2	3	4	5	6	7	8	9	10	11	12	13	14	15	16	17	18	19	20	21	22	23	24	25	26	27	28	29	30	31	32	33	34	35	36	37	38	39	40	41	42	43	44	45	46	47	48	49
Nematoda	0	-	-	-	-	-	-	-	-	-	-	-	-	-	-	-	-	-	0	-	0	-	1	1	0	0	0	0	-	0	-	-	-	-	0	-	-	-	-	-	-	-	-	0	-	-	-	-	-
Priapulida	0	-	-	-	-	-	-	-	-	-	-	-	-	-	-	-	-	-	0	-	0	-	1	1	0	0	1	0	-	0	-	-	-	-	0	-	-	-	-	-	-	-	-	0	-	-	-	-	-
Palaeoscolecida	0	0	-	-	-	-	-	-	-	-	-	-	-	-	-	-	-	-	0	-	0	-	1	1	0	0	1	0	-	?	-	-	-	-	1	-	-	-	-	-	-	-	-	0	-	-	-	-	-
Facivermis	1	0	-	1	1	0	0	0	-	0	0	-	-	-	0	-	0	-	0	-	?	?	1	?	?	?	0	?	?	?	1	1	0	0	?	0	-	-	-	-	?	0	?	0	-	1	1	1	-
Paucipodia	1	0	-	0	-	-	0	0	-	-	-	-	-	-	0	-	0	-	0	-	0	-	1	1	0	0	0	0	-	?	1	1	0	0	0	0	-	-	-	-	?	0	0	0	4	0	-	-	0
Cardiodictyon	1	0	-	1	0	0	0	1	0	1	0	-	-	-	0	-	1	0	0	-	1	0	1	1	0	0	0	0	-	?	1	1	0	0	0	1	1	1	-	0	?	0	0	0	0	0	-	-	?
Hallucigenia_fortis	1	0	-	1	0	0	0	1	0	1	0	-	-	-	0	-	1	0	0	-	1	0	1	?	?	?	0	0	-	?	1	1	0	0	0	1	1	0	1	0	?	0	0	0	3	0	-	-	1
Hallucigenia_hongmeia	1	0	-	?	?	?	0	?	?	?	?	?	?	?	0	-	?	?	?	?	?	?	?	?	?	?	?	0	-	?	1	1	0	0	?	1	1	0	0	0	?	0	0	0	3	0	-	-	?
Hallucigenia_sparsa	1	0	-	1	0	0	0	1	1	1	0	-	-	-	0	-	0	-	0	-	1	0	1	1	2	0	0	0	-	?	1	1	0	0	0	1	1	0	1	0	1	0	0	0	3	0	-	-	1
Jianshanopodia	1	0	-	1	0	0	0	0	-	0	1	1	0	1	0	-	0	-	0	-	?	?	1	1	?	0	0	1	0	?	1	0	0	0	1	1	0	-	-	-	?	?	1	0	?	0	-	-	1
Kerygmachela	1	0	-	1	0	0	1	0	-	0	1	1	0	1	0	-	0	-	0	-	?	?	1	?	?	?	0	1	0	?	?	?	1	0	?	1	0	-	-	-	?	?	?	?	2	?	?	?	?
Pambdelurion	1	0	-	1	0	0	1	0	-	0	1	1	0	1	0	-	0	-	0	-	?	?	1	1	2	1	0	1	0	?	?	?	1	0	?	0	-	-	-	-	?	?	?	?	1	?	?	?	?
Ovatiovermis	1	0	-	1	1	0	0	0	-	0	0	-	-	-	0	-	0	-	0	-	1	0	1	1	0	0	1	0	-	?	1	1	0	0	?	1	0	-	-	-	1	0	(01)	0	4	1	1	1	1
EBS_Collins_monster	1	0	-	?	?	?	?	?	?	0	?	?	?	?	0	-	0	-	?	?	?	?	?	?	?	?	?	?	?	?	1	1	0	0	?	1	1	0	1	1	?	0	?	0	?	1	1	1	1
Collinsium	1	0	-	1	1	0	0	0	-	0	1	0	?	0	0	-	1	1	0	-	0	-	1	1	0	0	1	0	-	?	1	1	0	0	1	1	1	0	1	1	1	0	?	0	0	1	1	1	1
Carbotubulus	1	0	-	1	0	0	0	1	1	1	0	-	-	-	0	-	0	-	0	-	?	?	1	?	?	?	0	?	-	?	1	?	0	0	?	?	?	?	-	-	?	0	?	?	5	?	?	?	1
Luolishania	1	0	-	1	1	0	0	0	-	0	?	?	?	?	0	-	1	1	0	-	1	0	1	1	0	0	?	0	-	?	1	1	0	0	1	1	1	0	(01)	1	?	0	(01)	0	0	1	1	1	1
Megadictyon	1	0	-	1	0	0	?	0	-	0	1	1	0	1	0	-	0	-	0	-	?	?	1	?	?	?	0	1	0	?	1	0	0	0	?	?	?	?	-	-	?	0	1	?	?	?	?	?	?
Microdictyon	1	0	-	0	-	-	0	1	1	-	-	-	-	-	0	-	0	-	0	-	?	?	1	1	0	0	0	0	-	?	1	1	0	0	0	1	1	1	-	0	?	0	1	0	4	0	-	-	1
Onychodictyon_ferox	1	0	-	1	0	0	0	0	-	0	1	1	0	0	0	-	0	-	0	-	1	0	1	1	0	0	1	0	-	?	1	1	0	0	1	1	1	(01)	0	-	?	0	1	1	1	0	-	-	?
Onychodictyon_gracilis	1	0	-	0	-	-	0	0	-	-	-	-	-	-	0	-	0	-	0	-	?	?	1	1	0	0	0	0	-	?	1	1	0	0	1	1	1	1	-	0	?	0	1	1	1	0	-	-	1
Siberion	1	0	-	1	0	0	1	0	-	0	1	?	?	1	0	-	0	-	0	-	?	?	1	?	?	?	0	?	?	?	1	0	0	0	?	?	?	?	-	-	?	?	1	?	0	?	?	?	1
Antennacanthopodia	1	0	-	1	0	0	0	0	-	0	1	0	-	0	0	-	0	-	0	-	1	0	?	?	?	?	0	0	-	?	1	0	0	0	?	0	-	-	-	-	?	0	?	0	4	1	0	-	0
Helenodora	1	0	-	1	0	0	0	0	-	0	1	0	-	0	0	-	0	-	0	-	?	?	?	?	?	?	0	0	-	?	1	0	0	0	?	0	-	-	-	-	?	0	1	0	0	0	-	-	0
Onychophora	1	0	-	1	0	0	0	0	-	0	1	0	-	0	0	-	0	-	0	-	1	0	0	1	1	1	0	0	-	0	1	0	0	0	1	0	-	-	-	-	1	0	1	0	0	0	-	-	0
Diania	1	0	-	0	-	-	0	0	-	-	-	-	-	-	0	-	0	-	0	-	?	?	1	?	?	?	?	0	-	?	1	1	0	0	1	1	0	-	-	-	?	?	1	0	3	1	0	-	0
Hadranax	1	0	-	?	?	?	?	?	?	?	?	?	?	?	0	-	0	-	?	?	?	?	?	?	?	?	?	?	?	?	1	0	0	0	1	1	2	-	-	-	?	?	1	0	?	0	-	-	?
Xenusion	1	0	-	?	?	?	?	0	-	?	?	?	?	?	0	-	0	-	?	?	?	?	?	?	?	?	?	?	?	?	1	0	0	0	1	1	2	-	-	-	?	?	1	0	0	0	-	-	0
Aysheaia	1	0	-	1	0	0	0	0	-	0	1	1	0	0	0	-	0	-	0	-	0	-	1	1	1	1	?	0	-	?	1	0	0	0	1	0	-	-	-	-	?	0	1	0	2	1	1	0	1
Tardigrada	1	?	-	1	0	0	0	0	-	0	1	0	-	0	0	-	0	-	0	-	1	0	1	1	1	1	0	0	-	1	0	-	0	0	0	(01)	(-1)	(-01)	(-0)	-	0	?	-	-	5	(01)	(-2)	-	1
Anomalocaris	1	1	0	1	-	?	0	0	-	0	1	1	1	1	1	0	-	-	1	1	1	1	0	1	2	1	0	1	0	?	0	-	1	0	-	-	-	-	-	-	?	0	-	-	2	0	-	-	1
Hurdia	1	1	0	1	-	?	0	0	-	0	1	1	1	1	1	0	-	-	1	1	1	1	0	1	2	1	0	?	?	?	0	-	1	0	-	-	-	-	-	-	?	0	-	-	?	0	-	-	?
Peytoia	1	1	0	1	-	?	0	0	-	0	1	1	1	1	1	0	-	-	?	?	1	1	0	1	2	1	0	?	?	?	0	-	1	0	-	-	-	-	-	-	?	0	-	-	2	0	-	-	1
Opabinia	1	1	0	1	-	0	0	0	-	0	1	1	1	1	1	0	-	-	0	0	1	1	0	0	-	-	?	1	1	?	?	?	1	0	-	-	-	-	-	-	?	0	-	-	0	0	-	-	1
Surusicaris	1	1	0	1	-	1	0	0	-	-	1	1	1	1	1	0	-	-	1	0	1	1	0	0	-	-	0	?	?	?	1	0	0	0	-	-	-	-	-	-	?	?	-	-	0	0	-	-	?
Yawunik	1	1	1	1	-	1	0	0	-	-	?	?	?	?	1	0	-	-	1	0	1	1	0	0	-	-	0	1	1	?	0	-	0	1	-	-	-	-	-	-	0	1	-	-	0	-	-	-	-
Olenoides	1	1	1	1	-	1	0	0	-	-	?	?	?	?	1	1	-	-	1	0	1	1	0	0	-	-	0	1	2	?	0	-	0	1	-	-	-	-	-	-	0	1	-	-	0	-	-	-	-
Chengjiangocaris	1	1	1	1	-	1	0	0	-	-	?	?	?	?	1	1	-	-	1	1	1	1	0	0	-	-	0	0	-	1	0	-	0	1	-	-	-	-	-	-	0	1	-	-	0	-	-	-	-
[truncated: 10 more columns]
