# Supplementary material for: Cambrian suspension-feeding lobopodians and the early radiation of panarthropods
Source: BMC Evol Biol. 2017 Jan 31;17:29. doi: 10.1186/s12862-016-0858-y (PMC5282736; doi:10.1186/s12862-016-0858-y)
Supplement: Additional file 12: — Nexus file used for the phylogenetic analysis. (NEX 5 kb) [file 12862_2016_858_MOESM12_ESM.nex]

#NEXUS

begin data;
    dimensions ntax=38 nchar=59;
	Format datatype=standard gap=- missing=? SYMBOLS = "0 1 2 3 4 5 6 7 8 9";
	options gapmode=missing;
    matrix
Nematoda	0	-	-	-	-	-	-	-	-	-	-	-	-	-	-	-	-	-	0	-	0	-	1	1	0	0	0	0	-	0	-	-	-	-	0	-	-	-	-	-	-	-	-	0	-	-	-	-	-	-	-	-	-	-	-	-	-	-	-
Priapulida	0	-	-	-	-	-	-	-	-	-	-	-	-	-	-	-	-	-	0	-	0	-	1	1	0	0	1	0	-	0	-	-	-	-	0	-	-	-	-	-	-	-	-	0	-	-	-	-	-	-	-	-	-	-	-	-	-	-	-
Palaeoscolecida	0	0	-	-	-	-	-	-	-	-	-	-	-	-	-	-	-	-	0	-	0	-	1	1	0	0	1	0	-	?	-	-	-	-	1	-	-	-	-	-	-	-	-	0	-	-	-	-	-	-	-	-	-	-	-	-	-	-	-
Facivermis	1	0	-	1	1	0	0	0	-	0	0	-	-	-	0	-	0	-	0	-	?	?	1	?	?	?	0	?	?	?	1	1	0	0	?	0	-	-	-	-	?	0	?	0	-	1	1	1	-	-	?	-	?	-	-	-	-	-	-
Paucipodia	1	0	-	0	-	-	0	0	-	-	-	-	-	-	0	-	0	-	0	-	0	-	1	1	0	0	0	0	-	?	1	1	0	0	0	0	-	-	-	-	?	0	0	0	4	0	-	-	0	-	4	1	1	0	-	0	-	0	?
Cardiodictyon	1	0	-	1	0	0	0	1	0	1	0	-	-	-	0	-	1	0	0	-	1	0	1	1	0	0	0	0	-	?	1	1	0	0	0	1	1	1	-	0	?	0	0	0	0	0	-	-	?	-	?	?	0	0	-	0	-	?	?
Hallucigenia_fortis	1	0	-	1	0	0	0	1	0	1	0	-	-	-	0	-	1	0	0	-	1	0	1	?	?	?	0	0	-	?	1	1	0	0	0	1	1	0	1	0	?	0	0	0	3	0	-	-	1	-	?	0	0	1	0	0	-	?	?
Hallucigenia_hongmeia	1	0	-	?	?	?	0	?	?	?	?	?	?	?	0	-	?	?	?	?	?	?	?	?	?	?	?	0	-	?	1	1	0	0	?	1	1	0	0	0	?	0	0	0	3	0	-	-	?	-	4	?	?	?	?	0	-	?	?
Hallucigenia_sparsa	1	0	-	1	0	0	0	1	1	1	0	-	-	-	0	-	0	-	0	-	1	0	1	1	2	0	0	0	-	?	1	1	0	0	0	1	1	0	1	0	1	0	0	0	3	0	-	-	1	-	4	0	0	1	0	0	-	1	1
Jianshanopodia	1	0	-	1	0	0	0	0	-	0	1	1	0	1	0	-	0	-	0	-	?	?	1	1	?	0	0	1	0	?	1	0	0	0	1	1	0	-	-	-	?	?	1	0	?	0	-	-	1	-	?	?	0	1	0	1	1	0	0
Kerygmachela	1	0	-	1	0	0	1	0	-	0	1	1	0	1	0	-	0	-	0	-	?	?	1	?	?	?	0	1	0	?	?	?	1	0	?	1	0	-	-	-	?	?	?	?	2	?	?	?	?	-	?	?	0	0	-	0	-	?	?
Pambdelurion	1	0	-	1	0	0	1	0	-	0	1	1	0	1	0	-	0	-	0	-	?	?	1	1	2	1	0	1	0	?	?	?	1	0	?	0	-	-	-	-	?	?	?	?	1	?	?	?	?	-	?	?	0	0	-	0	-	?	?
Ovatiovermis	1	0	-	1	1	0	0	0	-	0	0	-	-	-	0	-	0	-	0	-	1	0	1	1	0	0	1	0	-	?	1	1	0	0	?	1	0	-	-	-	1	0	(01)	0	4	1	1	1	1	-	4	0	1	1	1	1	0	1	1
EBS_Collins_monster	1	0	-	?	?	?	?	?	?	0	?	?	?	?	0	-	0	-	?	?	?	?	?	?	?	?	?	?	?	?	1	1	0	0	?	1	1	0	1	1	?	0	?	0	?	1	1	1	1	-	?	?	?	?	?	1	0	1	?
Collinsium	1	0	-	1	1	0	0	0	-	0	1	0	?	0	0	-	1	1	0	-	0	-	1	1	0	0	1	0	-	?	1	1	0	0	1	1	1	0	1	1	1	0	?	0	0	1	1	1	1	-	4	0	1	1	1	1	0	1	1
Carbotubulus	1	0	-	1	0	0	0	1	1	1	0	-	-	-	0	-	0	-	0	-	?	?	1	?	?	?	0	?	-	?	1	?	0	0	?	?	?	?	-	-	?	0	?	?	5	?	?	?	1	-	?	0	?	?	?	1	0	?	?
Luolishania	1	0	-	1	1	0	0	0	-	0	?	?	?	?	0	-	1	1	0	-	1	0	1	1	0	0	?	0	-	?	1	1	0	0	1	1	1	0	(01)	1	?	0	(01)	0	0	1	1	1	1	-	?	0	1	1	1	0	-	1	1
Megadictyon	1	0	-	1	0	0	?	0	-	0	1	1	0	1	0	-	0	-	0	-	?	?	1	?	?	?	0	1	0	?	1	0	0	0	?	?	?	?	-	-	?	0	1	?	?	?	?	?	?	-	?	?	0	?	?	?	?	?	0
Microdictyon	1	0	-	0	-	-	0	1	1	-	-	-	-	-	0	-	0	-	0	-	?	?	1	1	0	0	0	0	-	?	1	1	0	0	0	1	1	1	-	0	?	0	1	0	4	0	-	-	1	-	?	0	1	1	0	0	-	?	1
Onychodictyon_ferox	1	0	-	1	0	0	0	0	-	0	1	1	0	0	0	-	0	-	0	-	1	0	1	1	0	0	1	0	-	?	1	1	0	0	1	1	1	(01)	0	-	?	0	1	1	1	0	-	-	?	-	4	0	1	1	1	0	-	1	1
Onychodictyon_gracilis	1	0	-	0	-	-	0	0	-	-	-	-	-	-	0	-	0	-	0	-	?	?	1	1	0	0	0	0	-	?	1	1	0	0	1	1	1	1	-	0	?	0	1	1	1	0	-	-	1	-	4	?	?	1	0	0	-	?	?
Siberion	1	0	-	1	0	0	1	0	-	0	1	?	?	1	0	-	0	-	0	-	?	?	1	?	?	?	0	?	?	?	1	0	0	0	?	?	?	?	-	-	?	?	1	?	0	?	?	?	1	-	?	1	0	0	-	0	?	?	0
Antennacanthopodia	1	0	-	1	0	0	0	0	-	0	1	0	-	0	0	-	0	-	0	-	1	0	?	?	?	?	0	0	-	?	1	0	0	0	?	0	-	-	-	-	?	0	?	0	4	1	0	-	0	-	?	1	0	0	-	0	-	0	?
Helenodora	1	0	-	1	0	0	0	0	-	0	1	0	-	0	0	-	0	-	0	-	?	?	?	?	?	?	0	0	-	?	1	0	0	0	?	0	-	-	-	-	?	0	1	0	0	0	-	-	0	-	?	1	0	0	-	0	-	?	?
Onychophora	1	0	-	1	0	0	0	0	-	0	1	0	-	0	0	-	0	-	0	-	1	0	0	1	1	1	0	0	-	0	1	0	0	0	1	0	-	-	-	-	1	0	1	0	0	0	-	-	0	-	0	1	0	0	-	0	-	0	0
Diania	1	0	-	0	-	-	0	0	-	-	-	-	-	-	0	-	0	-	0	-	?	?	1	?	?	?	?	0	-	?	1	1	0	0	1	1	0	-	-	-	?	?	1	0	3	1	0	-	0	-	?	?	0	0	-	0	-	0	?
Hadranax	1	0	-	?	?	?	?	?	?	?	?	?	?	?	0	-	0	-	?	?	?	?	?	?	?	?	?	?	?	?	1	0	0	0	1	1	2	-	-	-	?	?	1	0	?	0	-	-	?	-	?	?	?	?	?	?	?	?	?
Xenusion	1	0	-	?	?	?	?	0	-	?	?	?	?	?	0	-	0	-	?	?	?	?	?	?	?	?	?	?	?	?	1	0	0	0	1	1	2	-	-	-	?	?	1	0	0	0	-	-	0	-	?	1	?	1	1	0	-	?	0
Aysheaia	1	0	-	1	0	0	0	0	-	0	1	1	0	0	0	-	0	-	0	-	0	-	1	1	1	1	?	0	-	?	1	0	0	0	1	0	-	-	-	-	?	0	1	0	2	1	1	0	1	-	1	0	0	1	0	0	-	0	1
Tardigrada	1	?	-	1	0	0	0	0	-	0	1	0	-	0	0	-	0	-	0	-	1	0	1	1	1	1	0	0	-	1	0	-	0	0	0	(01)	(-1)	(-01)	(-0)	-	0	?	-	-	5	(01)	(-2)	-	1	-	1	0	0	1	0	0	-	0	1
Anomalocaris	1	1	0	1	-	?	0	0	-	0	1	1	1	1	1	0	-	-	1	1	1	1	0	1	2	1	0	1	0	?	0	-	1	0	-	-	-	-	-	-	?	0	-	-	2	0	-	-	1	0	?	1	-	-	-	1	1	0	0
Hurdia	1	1	0	1	-	?	0	0	-	0	1	1	1	1	1	0	-	-	1	1	1	1	0	1	2	1	0	?	?	?	0	-	1	0	-	-	-	-	-	-	?	0	-	-	?	0	-	-	?	0	?	?	-	-	-	?	?	0	0
Peytoia	1	1	0	1	-	?	0	0	-	0	1	1	1	1	1	0	-	-	?	?	1	1	0	1	2	1	0	?	?	?	0	-	1	0	-	-	-	-	-	-	?	0	-	-	2	0	-	-	1	?	?	?	-	-	-	?	1	0	0
Opabinia	1	1	0	1	-	0	0	0	-	0	1	1	1	1	1	0	-	-	0	0	1	1	0	0	-	-	?	1	1	?	?	?	1	0	-	-	-	-	-	-	?	0	-	-	0	0	-	-	1	0	?	?	-	-	-	1	1	0	0
Surusicaris	1	1	0	1	-	1	0	0	-	-	1	1	1	1	1	0	-	-	1	0	1	1	0	0	-	-	0	?	?	?	1	0	0	0	-	-	-	-	-	-	?	?	-	-	0	0	-	-	?	1	4	?	0	-	?	?	?	0	0
Yawunik	1	1	1	1	-	1	0	0	-	-	?	?	?	?	1	0	-	-	1	0	1	1	0	0	-	-	0	1	1	?	0	-	0	1	-	-	-	-	-	-	0	1	-	-	0	-	-	-	-	1	3	-	-	-	-	-	-	-	0
Olenoides	1	1	1	1	-	1	0	0	-	-	?	?	?	?	1	1	-	-	1	0	1	1	0	0	-	-	0	1	2	?	0	-	0	1	-	-	-	-	-	-	0	1	-	-	0	-	-	-	-	1	2	-	-	-	-	-	-	-	0
Chengjiangocaris	1	1	1	1	-	1	0	0	-	-	?	?	?	?	1	1	-	-	1	1	1	1	0	0	-	-	0	0	-	1	0	-	0	1	-	-	-	-	-	-	0	1	-	-	0	-	-	-	-	1	?	-	-	-	-	-	-	-	0
;
end;
